# Supplementary material for: Complexation: An Interesting Pathway for Combining Two APIs at the Solid State
Source: Pharmaceutics. 2022 Sep 16;14(9):1960. doi: 10.3390/pharmaceutics14091960 (PMC9503796; doi:10.3390/pharmaceutics14091960)
Supplement: Supplementary file 1 [file pharmaceutics-14-01960-s001.zip]

Archive with 1 entries (1 files):
- pharmaceutics-1878329-supplementary.pdf
